# Supplementary material for: Fucoidan prevent murine autoimmune diabetes via suppression TLR4-signaling pathways, regulation DC/Treg induced immune tolerance and improving gut microecology
Source: Nutr Metab (Lond). 2019 Dec 16;16:87. doi: 10.1186/s12986-019-0392-1 (PMC6916240; doi:10.1186/s12986-019-0392-1)
Supplement: Supplementary file 1 — Additional file 1. Raw sequence reads of each fecal flora species. The categories and abundance of the bacteria that were detected in the samples were listed in the file. [file 12986_2019_392_MOESM1_ESM.xls]

## Sheet: Supplementary TXT-otu_table_all
#OTU ID	2-A6	2-C3	2-A3	2-A5	2-C2	2-C1	2-C9	2-A2	2-C10	2-C8	2-A4	2-C4	2-C5	2-A9	2-A7	2-C6	2-A1	2-A8	2-C7
None	0	0	0	0	0	0	0	0	4.25e-05	8.5e-05	0	0	0	0	0	0	0	0	0
None;Other	0	0	0	0	0	0	0	0	4.25e-05	8.5e-05	0	0	0	0	0	0	0	0	0
None;Other;Other	0	0	0	0	0	0	0	0	4.25e-05	8.5e-05	0	0	0	0	0	0	0	0	0
None;Other;Other;Other	0	0	0	0	0	0	0	0	4.25e-05	8.5e-05	0	0	0	0	0	0	0	0	0
None;Other;Other;Other;Other	0	0	0	0	0	0	0	0	4.25e-05	8.5e-05	0	0	0	0	0	0	0	0	0
None;Other;Other;Other;Other;Other	0	0	0	0	0	0	0	0	4.25e-05	8.5e-05	0	0	0	0	0	0	0	0	0
k__Archaea	0	0	0	0	0	0	0	0	0	4.25e-05	0	0	0	0	0	0	0	0	0
k__Archaea;p__Euryarchaeota	0	0	0	0	0	0	0	0	0	4.25e-05	0	0	0	0	0	0	0	0	0
k__Archaea;p__Euryarchaeota;c__Methanomicrobia	0	0	0	0	0	0	0	0	0	4.25e-05	0	0	0	0	0	0	0	0	0
k__Archaea;p__Euryarchaeota;c__Methanomicrobia;o__Methanomicrobiales	0	0	0	0	0	0	0	0	0	4.25e-05	0	0	0	0	0	0	0	0	0
k__Archaea;p__Euryarchaeota;c__Methanomicrobia;o__Methanomicrobiales;f__Methanoregulaceae	0	0	0	0	0	0	0	0	0	4.25e-05	0	0	0	0	0	0	0	0	0
k__Archaea;p__Euryarchaeota;c__Methanomicrobia;o__Methanomicrobiales;f__Methanoregulaceae;g__Methanolinea	0	0	0	0	0	0	0	0	0	4.25e-05	0	0	0	0	0	0	0	0	0
k__Bacteria	1	1	1	1	1	1	1	1	0.999958	0.999873	1	1	1	1	1	1	1	1	1
k__Bacteria;Other	0.000339833	0.000849582	0.000127437	0.000594707	0.000764623	0.000169916	0.000254874	0.000382312	0.00046727	8.5e-05	0.00127437	0.00174164	0.00093454	0.000722144	0.000594707	0.00135933	0.00233635	0.000807103	0.000212395
k__Bacteria;Other;Other	0.000339833	0.000849582	0.000127437	0.000594707	0.000764623	0.000169916	0.000254874	0.000382312	0.00046727	8.5e-05	0.00127437	0.00174164	0.00093454	0.000722144	0.000594707	0.00135933	0.00233635	0.000807103	0.000212395
k__Bacteria;Other;Other;Other	0.000339833	0.000849582	0.000127437	0.000594707	0.000764623	0.000169916	0.000254874	0.000382312	0.00046727	8.5e-05	0.00127437	0.00174164	0.00093454	0.000722144	0.000594707	0.00135933	0.00233635	0.000807103	0.000212395
k__Bacteria;Other;Other;Other;Other	0.000339833	0.000849582	0.000127437	0.000594707	0.000764623	0.000169916	0.000254874	0.000382312	0.00046727	8.5e-05	0.00127437	0.00174164	0.00093454	0.000722144	0.000594707	0.00135933	0.00233635	0.000807103	0.000212395
k__Bacteria;Other;Other;Other;Other;Other	0.000339833	0.000849582	0.000127437	0.000594707	0.000764623	0.000169916	0.000254874	0.000382312	0.00046727	8.5e-05	0.00127437	0.00174164	0.00093454	0.000722144	0.000594707	0.00135933	0.00233635	0.000807103	0.000212395
k__Bacteria;p__Actinobacteria	0.0081135	0.00509749	0.00229387	0.0157173	0.0081135	0.0073064	0.00195404	0.0064993	0.00560724	0.00416295	0.00513997	0.00390807	0.00671169	0.00441782	0.0214944	0.00785863	0.00611699	0.0120641	0.00594707
k__Bacteria;p__Actinobacteria;c__Actinobacteria	0.0081135	0.00509749	0.00229387	0.0157173	0.0081135	0.0073064	0.00195404	0.0064993	0.00560724	0.00416295	0.00513997	0.00390807	0.00671169	0.00441782	0.0214944	0.00785863	0.00611699	0.0120641	0.00594707
k__Bacteria;p__Actinobacteria;c__Actinobacteria;o__Actinomycetales	4.25e-05	0	0.000127437	0	0	0	0.000169916	0	8.5e-05	4.25e-05	0	0	0	0	4.25e-05	0	0	0	0
k__Bacteria;p__Actinobacteria;c__Actinobacteria;o__Actinomycetales;f__Corynebacteriaceae	0	0	0	0	0	0	4.25e-05	0	0	0	0	0	0	0	0	0	0	0	0
k__Bacteria;p__Actinobacteria;c__Actinobacteria;o__Actinomycetales;f__Corynebacteriaceae;g__Corynebacterium	0	0	0	0	0	0	4.25e-05	0	0	0	0	0	0	0	0	0	0	0	0
k__Bacteria;p__Actinobacteria;c__Actinobacteria;o__Actinomycetales;f__Micrococcaceae	0	0	0	0	0	0	0	0	8.5e-05	0	0	0	0	0	4.25e-05	0	0	0	0
k__Bacteria;p__Actinobacteria;c__Actinobacteria;o__Actinomycetales;f__Micrococcaceae;g__Rothia	0	0	0	0	0	0	0	0	8.5e-05	0	0	0	0	0	4.25e-05	0	0	0	0
k__Bacteria;p__Actinobacteria;c__Actinobacteria;o__Actinomycetales;f__Propionibacteriaceae	4.25e-05	0	0	0	0	0	8.5e-05	0	0	4.25e-05	0	0	0	0	0	0	0	0	0
k__Bacteria;p__Actinobacteria;c__Actinobacteria;o__Actinomycetales;f__Propionibacteriaceae;g__Propionibacterium	4.25e-05	0	0	0	0	0	8.5e-05	0	0	4.25e-05	0	0	0	0	0	0	0	0	0
k__Bacteria;p__Actinobacteria;c__Actinobacteria;o__Actinomycetales;f__Streptomycetaceae	0	0	0.000127437	0	0	0	4.25e-05	0	0	0	0	0	0	0	0	0	0	0	0
k__Bacteria;p__Actinobacteria;c__Actinobacteria;o__Actinomycetales;f__Streptomycetaceae;g__Kitasatospora	0	0	0.000127437	0	0	0	4.25e-05	0	0	0	0	0	0	0	0	0	0	0	0
k__Bacteria;p__Actinobacteria;c__Actinobacteria;o__Bifidobacteriales	0	8.5e-05	0	0	0.000169916	8.5e-05	8.5e-05	0	0	0.00106198	0	0	0	0	0	0	0	0	0
k__Bacteria;p__Actinobacteria;c__Actinobacteria;o__Bifidobacteriales;f__Bifidobacteriaceae	0	8.5e-05	0	0	0.000169916	8.5e-05	8.5e-05	0	0	0.00106198	0	0	0	0	0	0	0	0	0
k__Bacteria;p__Actinobacteria;c__Actinobacteria;o__Bifidobacteriales;f__Bifidobacteriaceae;g__Bifidobacterium	0	8.5e-05	0	0	0.000169916	8.5e-05	8.5e-05	0	0	0.00106198	0	0	0	0	0	0	0	0	0
k__Bacteria;p__Actinobacteria;c__Actinobacteria;o__Coriobacteriales	0.00807103	0.00501253	0.00216643	0.0157173	0.00794359	0.00722144	0.00169916	0.0064993	0.00552228	0.00305849	0.00513997	0.00390807	0.00671169	0.00441782	0.0214519	0.00785863	0.00611699	0.0120641	0.00594707
k__Bacteria;p__Actinobacteria;c__Actinobacteria;o__Coriobacteriales;f__Coriobacteriaceae	0.00807103	0.00501253	0.00216643	0.0157173	0.00794359	0.00722144	0.00169916	0.0064993	0.00552228	0.00305849	0.00513997	0.00390807	0.00671169	0.00441782	0.0214519	0.00785863	0.00611699	0.0120641	0.00594707
k__Bacteria;p__Actinobacteria;c__Actinobacteria;o__Coriobacteriales;f__Coriobacteriaceae;Other	0.000424791	0.00174164	0.000849582	0.00237883	0.00216643	0.00144429	0.00093454	0.00135933	0.00271866	0.002039	0.000807103	0.00131685	0.00348328	0.000764623	0.00271866	0.00356824	0.0010195	0.000977019	0.00212395
k__Bacteria;p__Actinobacteria;c__Actinobacteria;o__Coriobacteriales;f__Coriobacteriaceae;g__Enterorhabdus	0.00764623	0.00327089	0.000849582	0.0129561	0.0056922	0.00573468	0.000764623	0.00513997	0.000764623	0.000679665	0.00378064	0.00259122	0.00322841	0.0036532	0.0187333	0.00373816	0.00509749	0.011087	0.00352576
k__Bacteria;p__Actinobacteria;c__Actinobacteria;o__Coriobacteriales;f__Coriobacteriaceae;g__Olsenella	0	0	0	0	0	0	0	0	0.00110446	0	0	0	0	0	0	0.000552228	0	0	0.000297354
k__Bacteria;p__Actinobacteria;c__Actinobacteria;o__Coriobacteriales;f__Coriobacteriaceae;g__Parvibacter	0	0	0.00046727	0.000382312	8.5e-05	4.25e-05	0	0	0.00093454	0.000339833	0.000552228	0	0	0	0	0	0	0	0
k__Bacteria;p__Bacteroidetes	0.709995	0.524872	0.655155	0.568243	0.402404	0.521728	0.507455	0.598658	0.457415	0.55792	0.690115	0.527633	0.375515	0.666114	0.751625	0.531413	0.581921	0.530946	0.727454
k__Bacteria;p__Bacteroidetes;Other	0	0	0	0	0	0	0.000679665	0.000849582	0.00909052	0	0	0	0	0	0	0	0	0	0
k__Bacteria;p__Bacteroidetes;Other;Other	0	0	0	0	0	0	0.000679665	0.000849582	0.00909052	0	0	0	0	0	0	0	0	0	0
k__Bacteria;p__Bacteroidetes;Other;Other;Other	0	0	0	0	0	0	0.000679665	0.000849582	0.00909052	0	0	0	0	0	0	0	0	0	0
k__Bacteria;p__Bacteroidetes;Other;Other;Other;Other	0	0	0	0	0	0	0.000679665	0.000849582	0.00909052	0	0	0	0	0	0	0	0	0	0
k__Bacteria;p__Bacteroidetes;c__Bacteroidia	0.708763	0.524022	0.655155	0.568243	0.402404	0.521728	0.506775	0.597766	0.448324	0.55792	0.690073	0.527633	0.375515	0.666114	0.7512	0.531413	0.580731	0.530946	0.727369
k__Bacteria;p__Bacteroidetes;c__Bacteroidia;o__Bacteroidales	0.708763	0.524022	0.655155	0.568243	0.402404	0.521728	0.506775	0.597766	0.448324	0.55792	0.690073	0.527633	0.375515	0.666114	0.7512	0.531413	0.580731	0.530946	0.727369
k__Bacteria;p__Bacteroidetes;c__Bacteroidia;o__Bacteroidales;Other	0.00458774	0.0044603	0.00722144	0.00220891	0.0140606	0.0191581	0.00403551	0.0169916	0.00178412	0.00836838	0.00348328	0.00683913	0.00904804	0.00654178	0.00463022	0.0378064	0.015165	0.00475766	0.026337
k__Bacteria;p__Bacteroidetes;c__Bacteroidia;o__Bacteroidales;Other;Other	0.00458774	0.0044603	0.00722144	0.00220891	0.0140606	0.0191581	0.00403551	0.0169916	0.00178412	0.00836838	0.00348328	0.00683913	0.00904804	0.00654178	0.00463022	0.0378064	0.015165	0.00475766	0.026337
k__Bacteria;p__Bacteroidetes;c__Bacteroidia;o__Bacteroidales;f__Bacteroidaceae	0.415955	0.184274	0.149229	0.352916	0.205471	0.258825	0.191708	0.335032	0.041672	0.196253	0.378871	0.300624	0.150249	0.327854	0.265409	0.192897	0.318551	0.194427	0.472112
k__Bacteria;p__Bacteroidetes;c__Bacteroidia;o__Bacteroidales;f__Bacteroidaceae;g__Bacteroides	0.415955	0.184274	0.149229	0.352916	0.205471	0.258825	0.191708	0.335032	0.041672	0.196253	0.378871	0.300624	0.150249	0.327854	0.265409	0.192897	0.318551	0.194427	0.472112
k__Bacteria;p__Bacteroidetes;c__Bacteroidia;o__Bacteroidales;f__Porphyromonadaceae	0.100293	0.306572	0.403806	0.196381	0.155941	0.232276	0.225436	0.237033	0.328958	0.287201	0.297608	0.172083	0.191198	0.22909	0.338558	0.249565	0.237713	0.108024	0.133002
k__Bacteria;p__Bacteroidetes;c__Bacteroidia;o__Bacteroidales;f__Porphyromonadaceae;Other	0.0838962	0.147487	0.299478	0.169024	0.0971497	0.158617	0.210144	0.200119	0.256404	0.25823	0.250796	0.102544	0.169704	0.1621	0.253812	0.176416	0.17238	0.0643133	0.102375
k__Bacteria;p__Bacteroidetes;c__Bacteroidia;o__Bacteroidales;f__Porphyromonadaceae;g__Barnesiella	0.0144004	0.14222	0.102799	0.0187333	0.0432012	0.0629965	0.0126163	0.0309672	0.0622319	0.0259547	0.0399303	0.0566246	0.0100675	0.0616371	0.0806253	0.0590459	0.0573892	0.0194979	0.0244679
k__Bacteria;p__Bacteroidetes;c__Bacteroidia;o__Bacteroidales;f__Porphyromonadaceae;g__Odoribacter	0.000254874	0.0123614	0.00144429	0.00437535	0.013296	0.00535236	0.00127437	0.00513997	0.00480014	0.00174164	0.00488509	0.00692409	0.00739136	0.000254874	0.000169916	0.0124039	0.00586211	0.00271866	0.000807103
k__Bacteria;p__Bacteroidetes;c__Bacteroidia;o__Bacteroidales;f__Porphyromonadaceae;g__Parabacteroides	0.00174164	0.00450278	8.5e-05	0.00424791	0.00229387	0.00530989	0.00140181	0.000807103	0.00552228	0.00127437	0.00199652	0.00598955	0.00403551	0.00509749	0.00395055	0.00169916	0.00208148	0.0214944	0.00535236
k__Bacteria;p__Bacteroidetes;c__Bacteroidia;o__Bacteroidales;f__Prevotellaceae	0.177265	0.0167368	0.0805828	0.0107047	0.0102799	0.0054798	0.0715772	8.5e-05	0.0468119	0.0573892	0.0056922	0.0240432	0.0159297	0.0956629	0.134659	0.0469819	0.000127437	0.204154	0.0906504
k__Bacteria;p__Bacteroidetes;c__Bacteroidia;o__Bacteroidales;f__Prevotellaceae;Other	0	0.0167368	0	0	0.0102375	0.00543732	0.00118941	0	0.0201776	0.0146978	0	0.0239582	0	0	0	0.01525	0	0	0.0166518
k__Bacteria;p__Bacteroidetes;c__Bacteroidia;o__Bacteroidales;f__Prevotellaceae;g__Alloprevotella	0.136698	0	0.0687736	0	4.25e-05	0	0.0490209	8.5e-05	0.00960027	0.0425216	4.25e-05	4.25e-05	4.25e-05	0.0746357	0.129051	0.000212395	4.25e-05	0.203942	0.000169916
k__Bacteria;p__Bacteroidetes;c__Bacteroidia;o__Bacteroidales;f__Prevotellaceae;g__Paraprevotella	0	0	0.0118092	0.0107047	0	0	0.0018266	0	0.0169492	4.25e-05	0.00564972	0	8.5e-05	0	0	0.031392	8.5e-05	4.25e-05	0.0737437
k__Bacteria;p__Bacteroidetes;c__Bacteroidia;o__Bacteroidales;f__Prevotellaceae;g__Prevotella	0.0405675	0	0	0	0	4.25e-05	0.0195404	0	8.5e-05	0.000127437	0	4.25e-05	0.0158022	0.0210271	0.00560724	0.000127437	0	0.000169916	8.5e-05
k__Bacteria;p__Bacteroidetes;c__Bacteroidia;o__Bacteroidales;f__Rikenellaceae	0.0106622	0.0119791	0.0143155	0.00603203	0.0166518	0.00598955	0.0140181	0.00862325	0.0290982	0.00870821	0.00441782	0.0240432	0.00909052	0.00696657	0.00794359	0.00416295	0.00917548	0.0195829	0.00526741
k__Bacteria;p__Bacteroidetes;c__Bacteroidia;o__Bacteroidales;f__Rikenellaceae;g__Alistipes	0.0106622	0.0119791	0.0143155	0.00603203	0.0166518	0.00598955	0.0140181	0.00862325	0.0290982	0.00870821	0.00441782	0.0240432	0.00909052	0.00696657	0.00794359	0.00416295	0.00917548	0.0195829	0.00526741
k__Bacteria;p__Bacteroidetes;c__Cytophagia	0	0	0	0	0	0	0	0	0	0	0	0	0	0	4.25e-05	0	0	0	4.25e-05
k__Bacteria;p__Bacteroidetes;c__Cytophagia;o__Cytophagales	0	0	0	0	0	0	0	0	0	0	0	0	0	0	4.25e-05	0	0	0	4.25e-05
k__Bacteria;p__Bacteroidetes;c__Cytophagia;o__Cytophagales;f__Cytophagaceae	0	0	0	0	0	0	0	0	0	0	0	0	0	0	4.25e-05	0	0	0	4.25e-05
k__Bacteria;p__Bacteroidetes;c__Cytophagia;o__Cytophagales;f__Cytophagaceae;g__Dyadobacter	0	0	0	0	0	0	0	0	0	0	0	0	0	0	4.25e-05	0	0	0	0
k__Bacteria;p__Bacteroidetes;c__Cytophagia;o__Cytophagales;f__Cytophagaceae;g__Emticicia	0	0	0	0	0	0	0	0	0	0	0	0	0	0	0	0	0	0	4.25e-05
k__Bacteria;p__Bacteroidetes;c__Flavobacteriia	0.00118941	0.000722144	0	0	0	0	0	4.25e-05	0	0	4.25e-05	0	0	0	0.000382312	0	0.00114693	0	4.25e-05
k__Bacteria;p__Bacteroidetes;c__Flavobacteriia;o__Flavobacteriales	0.00118941	0.000722144	0	0	0	0	0	4.25e-05	0	0	4.25e-05	0	0	0	0.000382312	0	0.00114693	0	4.25e-05
k__Bacteria;p__Bacteroidetes;c__Flavobacteriia;o__Flavobacteriales;f__Flavobacteriaceae	0.00118941	0.000722144	0	0	0	0	0	4.25e-05	0	0	4.25e-05	0	0	0	0.000382312	0	0.00114693	0	4.25e-05
k__Bacteria;p__Bacteroidetes;c__Flavobacteriia;o__Flavobacteriales;f__Flavobacteriaceae;g__Chryseobacterium	0.000169916	0.000339833	0	0	0	0	0	4.25e-05	0	0	0	0	0	0	4.25e-05	0	0.000127437	0	0
k__Bacteria;p__Bacteroidetes;c__Flavobacteriia;o__Flavobacteriales;f__Flavobacteriaceae;g__Cloacibacterium	4.25e-05	0	0	0	0	0	0	0	0	0	0	0	0	0	0	0	0	0	4.25e-05
k__Bacteria;p__Bacteroidetes;c__Flavobacteriia;o__Flavobacteriales;f__Flavobacteriaceae;g__Flavobacterium	0.000977019	0.000382312	0	0	0	0	0	0	0	0	4.25e-05	0	0	0	0.000339833	0	0.0010195	0	0
k__Bacteria;p__Bacteroidetes;c__Sphingobacteriia	4.25e-05	0.000127437	0	0	0	0	0	0	0	0	0	0	0	0	0	0	4.25e-05	0	0
k__Bacteria;p__Bacteroidetes;c__Sphingobacteriia;o__Sphingobacteriales	4.25e-05	0.000127437	0	0	0	0	0	0	0	0	0	0	0	0	0	0	4.25e-05	0	0
k__Bacteria;p__Bacteroidetes;c__Sphingobacteriia;o__Sphingobacteriales;f__Sphingobacteriaceae	4.25e-05	0.000127437	0	0	0	0	0	0	0	0	0	0	0	0	0	0	4.25e-05	0	0
k__Bacteria;p__Bacteroidetes;c__Sphingobacteriia;o__Sphingobacteriales;f__Sphingobacteriaceae;Other	0	8.5e-05	0	0	0	0	0	0	0	0	0	0	0	0	0	0	4.25e-05	0	0
k__Bacteria;p__Bacteroidetes;c__Sphingobacteriia;o__Sphingobacteriales;f__Sphingobacteriaceae;g__Pedobacter	4.25e-05	4.25e-05	0	0	0	0	0	0	0	0	0	0	0	0	0	0	0	0	0
k__Bacteria;p__Candidatus Saccharibacteria	0	0	4.25e-05	0.00114693	0	0	0	8.5e-05	0	0	4.25e-05	0	0	0	0	0	0.00110446	0	0
k__Bacteria;p__Candidatus Saccharibacteria;g__Saccharibacteria_genera_incertae_sedis	0	0	4.25e-05	0.00114693	0	0	0	8.5e-05	0	0	4.25e-05	0	0	0	0	0	0.00110446	0	0
k__Bacteria;p__Candidatus Saccharibacteria;g__Saccharibacteria_genera_incertae_sedis;Other	0	0	4.25e-05	0.00114693	0	0	0	8.5e-05	0	0	4.25e-05	0	0	0	0	0	0.00110446	0	0
k__Bacteria;p__Candidatus Saccharibacteria;g__Saccharibacteria_genera_incertae_sedis;Other;Other	0	0	4.25e-05	0.00114693	0	0	0	8.5e-05	0	0	4.25e-05	0	0	0	0	0	0.00110446	0	0
k__Bacteria;p__Candidatus Saccharibacteria;g__Saccharibacteria_genera_incertae_sedis;Other;Other;Other	0	0	4.25e-05	0.00114693	0	0	0	8.5e-05	0	0	4.25e-05	0	0	0	0	0	0.00110446	0	0
k__Bacteria;p__Deferribacteres	0.00985515	0	0.0155473	0.0136358	0.000382312	0.000892061	0.000594707	0.00118941	0.000254874	0.000297354	0.0062869	0	0.00552228	0.00174164	0.00148677	0.00301601	0.000679665	0.00127437	0.000892061
k__Bacteria;p__Deferribacteres;c__Deferribacteres	0.00985515	0	0.0155473	0.0136358	0.000382312	0.000892061	0.000594707	0.00118941	0.000254874	0.000297354	0.0062869	0	0.00552228	0.00174164	0.00148677	0.00301601	0.000679665	0.00127437	0.000892061
k__Bacteria;p__Deferribacteres;c__Deferribacteres;o__Deferribacterales	0.00985515	0	0.0155473	0.0136358	0.000382312	0.000892061	0.000594707	0.00118941	0.000254874	0.000297354	0.0062869	0	0.00552228	0.00174164	0.00148677	0.00301601	0.000679665	0.00127437	0.000892061
k__Bacteria;p__Deferribacteres;c__Deferribacteres;o__Deferribacterales;f__Deferribacteraceae	0.00985515	0	0.0155473	0.0136358	0.000382312	0.000892061	0.000594707	0.00118941	0.000254874	0.000297354	0.0062869	0	0.00552228	0.00174164	0.00148677	0.00301601	0.000679665	0.00127437	0.000892061
k__Bacteria;p__Deferribacteres;c__Deferribacteres;o__Deferribacterales;f__Deferribacteraceae;g__Mucispirillum	0.00985515	0	0.0155473	0.0136358	0.000382312	0.000892061	0.000594707	0.00118941	0.000254874	0.000297354	0.0062869	0	0.00552228	0.00174164	0.00148677	0.00301601	0.000679665	0.00127437	0.000892061
k__Bacteria;p__Firmicutes	0.26303	0.377384	0.29901	0.394248	0.468884	0.3002	0.348541	0.348031	0.475638	0.244595	0.273438	0.190221	0.584555	0.30997	0.215496	0.430483	0.37509	0.44586	0.259802
k__Bacteria;p__Firmicutes;Other	8.5e-05	0.000594707	0.00106198	0.00216643	0.000849582	0.000424791	0.00297354	0.000722144	0.0046727	0.00093454	0.00382312	0.000297354	0.00046727	0.00093454	0.00123189	0.000339833	0.0028461	0.00046727	0.000297354
k__Bacteria;p__Firmicutes;Other;Other	8.5e-05	0.000594707	0.00106198	0.00216643	0.000849582	0.000424791	0.00297354	0.000722144	0.0046727	0.00093454	0.00382312	0.000297354	0.00046727	0.00093454	0.00123189	0.000339833	0.0028461	0.00046727	0.000297354
k__Bacteria;p__Firmicutes;Other;Other;Other	8.5e-05	0.000594707	0.00106198	0.00216643	0.000849582	0.000424791	0.00297354	0.000722144	0.0046727	0.00093454	0.00382312	0.000297354	0.00046727	0.00093454	0.00123189	0.000339833	0.0028461	0.00046727	0.000297354
k__Bacteria;p__Firmicutes;Other;Other;Other;Other	8.5e-05	0.000594707	0.00106198	0.00216643	0.000849582	0.000424791	0.00297354	0.000722144	0.0046727	0.00093454	0.00382312	0.000297354	0.00046727	0.00093454	0.00123189	0.000339833	0.0028461	0.00046727	0.000297354
k__Bacteria;p__Firmicutes;c__Bacilli	0.0265919	0.267491	0.00836838	0.25377	0.369865	0.135848	0.148847	0.277898	0.275944	0.127607	0.12132	0.0440083	0.424918	0.143749	0.0572193	0.219192	0.184402	0.317828	0.205344
k__Bacteria;p__Firmicutes;c__Bacilli;o__Bacillales	0.000127437	0	0	0	0	0	0	4.25e-05	0.00598955	8.5e-05	0	0	0	0	0	4.25e-05	4.25e-05	0	0
k__Bacteria;p__Firmicutes;c__Bacilli;o__Bacillales;f__Bacillales_Incertae Sedis XI	0	0	0	0	0	0	0	0	4.25e-05	0	0	0	0	0	0	4.25e-05	0	0	0
k__Bacteria;p__Firmicutes;c__Bacilli;o__Bacillales;f__Bacillales_Incertae Sedis XI;g__Gemella	0	0	0	0	0	0	0	0	4.25e-05	0	0	0	0	0	0	4.25e-05	0	0	0
k__Bacteria;p__Firmicutes;c__Bacilli;o__Bacillales;f__Bacillales_Incertae Sedis XII	0.000127437	0	0	0	0	0	0	0	0	0	0	0	0	0	0	0	4.25e-05	0	0
k__Bacteria;p__Firmicutes;c__Bacilli;o__Bacillales;f__Bacillales_Incertae Sedis XII;g__Exiguobacterium	0.000127437	0	0	0	0	0	0	0	0	0	0	0	0	0	0	0	4.25e-05	0	0
k__Bacteria;p__Firmicutes;c__Bacilli;o__Bacillales;f__Staphylococcaceae	0	0	0	0	0	0	0	4.25e-05	0.00594707	8.5e-05	0	0	0	0	0	0	0	0	0
k__Bacteria;p__Firmicutes;c__Bacilli;o__Bacillales;f__Staphylococcaceae;g__Staphylococcus	0	0	0	0	0	0	0	4.25e-05	0.00594707	8.5e-05	0	0	0	0	0	0	0	0	0
k__Bacteria;p__Firmicutes;c__Bacilli;o__Lactobacillales	0.0264645	0.267491	0.00836838	0.25377	0.369865	0.135848	0.148847	0.277856	0.269955	0.127522	0.12132	0.0440083	0.424918	0.143749	0.0572193	0.21915	0.184359	0.317828	0.205344
k__Bacteria;p__Firmicutes;c__Bacilli;o__Lactobacillales;f__Aerococcaceae	4.25e-05	0	0	0	0	0	0	8.5e-05	0	0	0	0	0	0	0	0	0	0	0
k__Bacteria;p__Firmicutes;c__Bacilli;o__Lactobacillales;f__Aerococcaceae;g__Aerococcus	4.25e-05	0	0	0	0	0	0	8.5e-05	0	0	0	0	0	0	0	0	0	0	0
k__Bacteria;p__Firmicutes;c__Bacilli;o__Lactobacillales;f__Enterococcaceae	0	0	0	0	0	0	8.5e-05	4.25e-05	0.000764623	0	0	4.25e-05	0	0	0	0	0	0	0
k__Bacteria;p__Firmicutes;c__Bacilli;o__Lactobacillales;f__Enterococcaceae;g__Enterococcus	0	0	0	0	0	0	8.5e-05	4.25e-05	0.000764623	0	0	4.25e-05	0	0	0	0	0	0	0
k__Bacteria;p__Firmicutes;c__Bacilli;o__Lactobacillales;f__Lactobacillaceae	0.026422	0.267491	0.00836838	0.253728	0.369865	0.135848	0.148719	0.277728	0.26885	0.127352	0.121235	0.0439658	0.424876	0.143749	0.0572193	0.21915	0.184189	0.317786	0.205344
k__Bacteria;p__Firmicutes;c__Bacilli;o__Lactobacillales;f__Lactobacillaceae;g__Lactobacillus	0.026422	0.267491	0.00836838	0.253728	0.369865	0.135848	0.148719	0.277728	0.26885	0.127352	0.121235	0.0439658	0.424876	0.143749	0.0572193	0.21915	0.184189	0.317786	0.205344
k__Bacteria;p__Firmicutes;c__Bacilli;o__Lactobacillales;f__Streptococcaceae	0	0	0	4.25e-05	0	0	4.25e-05	0	0.000339833	0.000169916	8.5e-05	0	4.25e-05	0	0	0	0.000169916	4.25e-05	0
k__Bacteria;p__Firmicutes;c__Bacilli;o__Lactobacillales;f__Streptococcaceae;g__Streptococcus	0	0	0	4.25e-05	0	0	4.25e-05	0	0.000339833	0.000169916	8.5e-05	0	4.25e-05	0	0	0	0.000169916	4.25e-05	0
k__Bacteria;p__Firmicutes;c__Clostridia	0.234315	0.108152	0.28924	0.137547	0.0978718	0.162143	0.190986	0.069071	0.188012	0.114184	0.147997	0.145618	0.158574	0.164649	0.152925	0.210569	0.18763	0.127012	0.0534387
k__Bacteria;p__Firmicutes;c__Clostridia;Other	0	0.000382312	0.000552228	0.00140181	0.00140181	0.00131685	0.000637186	0.00106198	0.000424791	0.000382312	0.00271866	0.00046727	0.00191156	0.00225139	0.00178412	0.00152925	0.00254874	0.00186908	0.000212395
k__Bacteria;p__Firmicutes;c__Clostridia;Other;Other	0	0.000382312	0.000552228	0.00140181	0.00140181	0.00131685	0.000637186	0.00106198	0.000424791	0.000382312	0.00271866	0.00046727	0.00191156	0.00225139	0.00178412	0.00152925	0.00254874	0.00186908	0.000212395
k__Bacteria;p__Firmicutes;c__Clostridia;Other;Other;Other	0	0.000382312	0.000552228	0.00140181	0.00140181	0.00131685	0.000637186	0.00106198	0.000424791	0.000382312	0.00271866	0.00046727	0.00191156	0.00225139	0.00178412	0.00152925	0.00254874	0.00186908	0.000212395
k__Bacteria;p__Firmicutes;c__Clostridia;o__Clostridiales	0.234315	0.107769	0.288688	0.136145	0.09647	0.160826	0.190349	0.068009	0.187588	0.113801	0.145278	0.145151	0.156663	0.162398	0.151141	0.20904	0.185081	0.125143	0.0532263
k__Bacteria;p__Firmicutes;c__Clostridia;o__Clostridiales;Other	0.000892061	0.00395055	0.0123189	0.028376	0.013126	0.00734888	0.0210271	0.0119791	0.0128712	0.0208572	0.0201351	0.0122765	0.0108322	0.0175014	0.0378064	0.0214519	0.0357249	0.0153774	0.00637186
k__Bacteria;p__Firmicutes;c__Clostridia;o__Clostridiales;Other;Other	0.000892061	0.00395055	0.0123189	0.028376	0.013126	0.00734888	0.0210271	0.0119791	0.0128712	0.0208572	0.0201351	0.0122765	0.0108322	0.0175014	0.0378064	0.0214519	0.0357249	0.0153774	0.00637186
k__Bacteria;p__Firmicutes;c__Clostridia;o__Clostridiales;f__Eubacteriaceae	0.000212395	0.000849582	0.000807103	0.00267618	0.000424791	0.00174164	0.00157173	0.000424791	0.00280362	0.00127437	0.00225139	0.00135933	0.000382312	0.00220891	0.00352576	0.00093454	0.00161421	0.00110446	0.000127437
k__Bacteria;p__Firmicutes;c__Clostridia;o__Clostridiales;f__Eubacteriaceae;g__Anaerofustis	0	8.5e-05	0	4.25e-05	4.25e-05	8.5e-05	0.000339833	0	0.00118941	0.000127437	4.25e-05	0.000254874	0	4.25e-05	0	0	0	0	0
k__Bacteria;p__Firmicutes;c__Clostridia;o__Clostridiales;f__Eubacteriaceae;g__Eubacterium	0.000212395	0.000764623	0.000807103	0.0026337	0.000382312	0.00165668	0.00123189	0.000424791	0.00161421	0.00114693	0.00220891	0.00110446	0.000382312	0.00216643	0.00352576	0.00093454	0.00161421	0.00110446	0.000127437
k__Bacteria;p__Firmicutes;c__Clostridia;o__Clostridiales;f__Lachnospiraceae	0.208785	0.0804554	0.187673	0.0786713	0.0677117	0.119876	0.120046	0.0440933	0.147742	0.070048	0.0979568	0.113759	0.117285	0.101058	0.0871671	0.123699	0.110785	0.0875069	0.0400153
k__Bacteria;p__Firmicutes;c__Clostridia;o__Clostridiales;f__Lachnospiraceae;Other	0.203475	0.0738286	0.147148	0.0615097	0.0632513	0.102842	0.0887813	0.0415445	0.0316044	0.0648231	0.0850856	0.100038	0.0961302	0.0702179	0.0770995	0.0904804	0.0960877	0.0766323	0.0367869
k__Bacteria;p__Firmicutes;c__Clostridia;o__Clostridiales;f__Lachnospiraceae;g__Anaerostipes	0	0	0.000382312	0	0	0	8.5e-05	0	0.0026337	4.25e-05	0	0	0	0.000127437	0	0	0	0	0
k__Bacteria;p__Firmicutes;c__Clostridia;o__Clostridiales;f__Lachnospiraceae;g__Blautia	0.00161421	0.000509749	0.00713648	8.5e-05	0.000169916	0.0038656	0.0194979	0.000169916	0.0570069	0.000892061	0.000127437	0.000807103	0.000254874	0.0108322	0.00199652	0.000254874	0.00157173	0.00144429	0
k__Bacteria;p__Firmicutes;c__Clostridia;o__Clostridiales;f__Lachnospiraceae;g__Clostridium XlVa	0.00369568	0.00526741	0.0159297	0.0146553	0.00390807	0.0109596	0.0115118	0.00212395	0.0556476	0.00301601	0.00794359	0.0110446	0.0156748	0.0128712	0.00399303	0.0322416	0.0125313	0.00403551	0.00314345
k__Bacteria;p__Firmicutes;c__Clostridia;o__Clostridiales;f__Lachnospiraceae;g__Clostridium XlVb	0	0.000849582	0.0138057	0.000339833	0.000212395	0.00208148	0.000127437	0.000169916	0.000849582	0.000297354	0.00373816	0.000722144	0.00488509	0.00399303	0.00195404	0.000594707	0.000212395	0.00488509	8.5e-05
k__Bacteria;p__Firmicutes;c__Clostridia;o__Clostridiales;f__Lachnospiraceae;g__Eisenbergiella	0	0	0	0.000212395	0.000127437	4.25e-05	0	4.25e-05	0	0	4.25e-05	4.25e-05	8.5e-05	0	0.00046727	0.000127437	4.25e-05	0.000127437	0
k__Bacteria;p__Firmicutes;c__Clostridia;o__Clostridiales;f__Lachnospiraceae;g__Lachnospiracea_incertae_sedis	0	0	0.000977019	0.000127437	4.25e-05	8.5e-05	4.25e-05	0	0	0.000977019	8.5e-05	0.00110446	0.000254874	0.000892061	0.000679665	0	0.000297354	8.5e-05	0
k__Bacteria;p__Firmicutes;c__Clostridia;o__Clostridiales;f__Lachnospiraceae;g__Roseburia	0	0	0.00229387	0.00174164	0	0	0	4.25e-05	0	0	0.00093454	0	0	0.00212395	0.000977019	0	4.25e-05	0.000297354	0
k__Bacteria;p__Firmicutes;c__Clostridia;o__Clostridiales;f__Peptococcaceae 1	0	0	0	0	0	0	0	0	0.000849582	0	0	0	0	0	0	0	0	0	0
k__Bacteria;p__Firmicutes;c__Clostridia;o__Clostridiales;f__Peptococcaceae 1;g__Peptococcus	0	0	0	0	0	0	0	0	0.000849582	0	0	0	0	0	0	0	0	0	0
k__Bacteria;p__Firmicutes;c__Clostridia;o__Clostridiales;f__Ruminococcaceae	0.0244255	0.0225139	0.0878892	0.026422	0.0152075	0.0318593	0.047704	0.0115118	0.023321	0.0216219	0.0249352	0.0177563	0.0281636	0.0416295	0.0226413	0.062954	0.0369568	0.0211546	0.00671169
k__Bacteria;p__Firmicutes;c__Clostridia;o__Clostridiales;f__Ruminococcaceae;Other	0.02039	0.0178837	0.0612973	0.0216643	0.0115543	0.0247228	0.0344505	0.00926044	0.0169916	0.0157173	0.0229812	0.0124464	0.0223015	0.0310097	0.0138907	0.0505501	0.0299053	0.0150376	0.00518245
k__Bacteria;p__Firmicutes;c__Clostridia;o__Clostridiales;f__Ruminococcaceae;g__Acetanaerobacterium	4.25e-05	0	0	0	0	0	0	0	0	0	0	0	0	0	0.000892061	0	8.5e-05	0	0
k__Bacteria;p__Firmicutes;c__Clostridia;o__Clostridiales;f__Ruminococcaceae;g__Anaerotruncus	0.000977019	0	0.00093454	0.000382312	8.5e-05	0.000424791	8.5e-05	0	4.25e-05	8.5e-05	0.000552228	0.000169916	0.000254874	0.000127437	0.000339833	0.000382312	4.25e-05	0.000509749	4.25e-05
k__Bacteria;p__Firmicutes;c__Clostridia;o__Clostridiales;f__Ruminococcaceae;g__Butyricicoccus	0	0	0.00369568	0	0	0	0.000892061	0	4.25e-05	0.000382312	8.5e-05	0.000637186	0.000339833	0.000594707	8.5e-05	0.000382312	0.000127437	0.000849582	0
k__Bacteria;p__Firmicutes;c__Clostridia;o__Clostridiales;f__Ruminococcaceae;g__Clostridium IV	0.00208148	0.00152925	0.00658426	0.00246379	0.00106198	0.00123189	0.00773119	0.000977019	0.00297354	0.00131685	0.000424791	0.000382312	0.00220891	0.00564972	0.0010195	0.00581963	0.00152925	0.000679665	0.00144429
k__Bacteria;p__Firmicutes;c__Clostridia;o__Clostridiales;f__Ruminococcaceae;g__Flavonifractor	0	0	0	0	0	0	0.00123189	0	0.000849582	0	0	0	0	0	0	0	0	0	0
k__Bacteria;p__Firmicutes;c__Clostridia;o__Clostridiales;f__Ruminococcaceae;g__Hydrogenoanaerobacterium	0	4.25e-05	0	0	0	0	0	0	0	0	0	4.25e-05	0	0	0	0	0	0	0
k__Bacteria;p__Firmicutes;c__Clostridia;o__Clostridiales;f__Ruminococcaceae;g__Intestinimonas	0.000169916	4.25e-05	0.000127437	4.25e-05	4.25e-05	4.25e-05	8.5e-05	4.25e-05	8.5e-05	0	4.25e-05	0.000169916	0	8.5e-05	0	8.5e-05	0	4.25e-05	0
k__Bacteria;p__Firmicutes;c__Clostridia;o__Clostridiales;f__Ruminococcaceae;g__Oscillibacter	0.000764623	0.00293106	0.00756128	0.00161421	0.00178412	0.00471518	0.00301601	0.000977019	0.00110446	0.00318593	0.000679665	0.00233635	0.00276114	0.00373816	0.00471518	0.00501253	0.00492757	0.00195404	4.25e-05
k__Bacteria;p__Firmicutes;c__Clostridia;o__Clostridiales;f__Ruminococcaceae;g__Ruminococcus	0	8.5e-05	0.00768871	0.000254874	0.000679665	0.000722144	0.000212395	0.000254874	0.00123189	0.00093454	0.000169916	0.00157173	0.000297354	0.000424791	0.00169916	0.000722144	0.000339833	0.00208148	0
k__Bacteria;p__Firmicutes;c__Erysipelotrichia	0.002039	0.00114693	0.000339833	0.000764623	0.000297354	0.00178412	0.00573468	0.000339833	0.00700905	0.00186908	0.000297354	0.000297354	0.000594707	0.000637186	0.00412047	0.000382312	0.000212395	0.000552228	0.000722144
k__Bacteria;p__Firmicutes;c__Erysipelotrichia;o__Erysipelotrichales	0.002039	0.00114693	0.000339833	0.000764623	0.000297354	0.00178412	0.00573468	0.000339833	0.00700905	0.00186908	0.000297354	0.000297354	0.000594707	0.000637186	0.00412047	0.000382312	0.000212395	0.000552228	0.000722144
k__Bacteria;p__Firmicutes;c__Erysipelotrichia;o__Erysipelotrichales;f__Erysipelotrichaceae	0.002039	0.00114693	0.000339833	0.000764623	0.000297354	0.00178412	0.00573468	0.000339833	0.00700905	0.00186908	0.000297354	0.000297354	0.000594707	0.000637186	0.00412047	0.000382312	0.000212395	0.000552228	0.000722144
k__Bacteria;p__Firmicutes;c__Erysipelotrichia;o__Erysipelotrichales;f__Erysipelotrichaceae;Other	0.000807103	0.000169916	4.25e-05	4.25e-05	8.5e-05	0.000382312	0.000212395	0.000127437	0.000594707	0.000339833	0.000127437	0.000127437	4.25e-05	0.000254874	0.00157173	4.25e-05	0	4.25e-05	8.5e-05
k__Bacteria;p__Firmicutes;c__Erysipelotrichia;o__Erysipelotrichales;f__Erysipelotrichaceae;g__Allobaculum	0.000424791	0.00093454	0.000127437	0.000679665	0.000212395	0.000509749	0.00293106	0.000127437	0.000977019	0.000892061	0.000127437	4.25e-05	0.000424791	0.000254874	0.00250627	0.000127437	0.000127437	0.000509749	0.00046727
k__Bacteria;p__Firmicutes;c__Erysipelotrichia;o__Erysipelotrichales;f__Erysipelotrichaceae;g__Clostridium XVIII	0.000807103	4.25e-05	0.000127437	0	0	0.000297354	0.000807103	8.5e-05	0.00242131	0.000594707	0	4.25e-05	8.5e-05	0	0	4.25e-05	8.5e-05	0	0.000169916
k__Bacteria;p__Firmicutes;c__Erysipelotrichia;o__Erysipelotrichales;f__Erysipelotrichaceae;g__Erysipelotrichaceae_incertae_sedis	0	0	4.25e-05	4.25e-05	0	0.000594707	0.00178412	0	0.00301601	4.25e-05	4.25e-05	8.5e-05	4.25e-05	0.000127437	4.25e-05	0.000169916	0	0	0
k__Bacteria;p__Fusobacteria	0	0	0	0	0	0	0	0	0	0	0	0	0	0	0	0	0	0	4.25e-05
k__Bacteria;p__Fusobacteria;c__Fusobacteriia	0	0	0	0	0	0	0	0	0	0	0	0	0	0	0	0	0	0	4.25e-05
k__Bacteria;p__Fusobacteria;c__Fusobacteriia;o__Fusobacteriales	0	0	0	0	0	0	0	0	0	0	0	0	0	0	0	0	0	0	4.25e-05
k__Bacteria;p__Fusobacteria;c__Fusobacteriia;o__Fusobacteriales;f__Fusobacteriaceae	0	0	0	0	0	0	0	0	0	0	0	0	0	0	0	0	0	0	4.25e-05
k__Bacteria;p__Fusobacteria;c__Fusobacteriia;o__Fusobacteriales;f__Fusobacteriaceae;g__Fusobacterium	0	0	0	0	0	0	0	0	0	0	0	0	0	0	0	0	0	0	4.25e-05
k__Bacteria;p__Proteobacteria	0.00828342	0.0121065	0.0135933	0.00535236	0.0123189	0.031392	0.0228537	0.0444331	0.0585787	0.0137632	0.019243	0.0702604	0.00802855	0.0168642	0.00909052	0.0236608	0.0291831	0.00896309	0.00513997
k__Bacteria;p__Proteobacteria;c__Alphaproteobacteria	0.00046727	0.000127437	0.000594707	0	0	0	0.00378064	4.25e-05	0.000127437	0.000297354	0	0	0.000254874	0.000509749	0.000552228	0	0.000637186	0.000594707	0.00046727
k__Bacteria;p__Proteobacteria;c__Alphaproteobacteria;Other	0.000127437	0	0.000594707	0	0	0	0.00378064	4.25e-05	0.000127437	0.000297354	0	0	0.000254874	0.000509749	0.000254874	0	0	0.000594707	0.000424791
k__Bacteria;p__Proteobacteria;c__Alphaproteobacteria;Other;Other	0.000127437	0	0.000594707	0	0	0	0.00378064	4.25e-05	0.000127437	0.000297354	0	0	0.000254874	0.000509749	0.000254874	0	0	0.000594707	0.000424791
k__Bacteria;p__Proteobacteria;c__Alphaproteobacteria;Other;Other;Other	0.000127437	0	0.000594707	0	0	0	0.00378064	4.25e-05	0.000127437	0.000297354	0	0	0.000254874	0.000509749	0.000254874	0	0	0.000594707	0.000424791
k__Bacteria;p__Proteobacteria;c__Alphaproteobacteria;o__Caulobacterales	0.000212395	0.000127437	0	0	0	0	0	0	0	0	0	0	0	0	0.000254874	0	0.000509749	0	4.25e-05
k__Bacteria;p__Proteobacteria;c__Alphaproteobacteria;o__Caulobacterales;f__Caulobacteraceae	0.000212395	0.000127437	0	0	0	0	0	0	0	0	0	0	0	0	0.000254874	0	0.000509749	0	4.25e-05
k__Bacteria;p__Proteobacteria;c__Alphaproteobacteria;o__Caulobacterales;f__Caulobacteraceae;g__Brevundimonas	0.000212395	0.000127437	0	0	0	0	0	0	0	0	0	0	0	0	0.000254874	0	0.000509749	0	4.25e-05
k__Bacteria;p__Proteobacteria;c__Alphaproteobacteria;o__Rhizobiales	0.000127437	0	0	0	0	0	0	0	0	0	0	0	0	0	4.25e-05	0	0.000127437	0	0
k__Bacteria;p__Proteobacteria;c__Alphaproteobacteria;o__Rhizobiales;f__Hyphomicrobiaceae	8.5e-05	0	0	0	0	0	0	0	0	0	0	0	0	0	0	0	0	0	0
k__Bacteria;p__Proteobacteria;c__Alphaproteobacteria;o__Rhizobiales;f__Hyphomicrobiaceae;g__Devosia	8.5e-05	0	0	0	0	0	0	0	0	0	0	0	0	0	0	0	0	0	0
k__Bacteria;p__Proteobacteria;c__Alphaproteobacteria;o__Rhizobiales;f__Rhizobiaceae	4.25e-05	0	0	0	0	0	0	0	0	0	0	0	0	0	4.25e-05	0	0.000127437	0	0
k__Bacteria;p__Proteobacteria;c__Alphaproteobacteria;o__Rhizobiales;f__Rhizobiaceae;g__Shinella	4.25e-05	0	0	0	0	0	0	0	0	0	0	0	0	0	4.25e-05	0	0.000127437	0	0
k__Bacteria;p__Proteobacteria;c__Betaproteobacteria	0.00106198	0.00378064	0.0108746	0.000297354	0.000594707	0.00348328	0.0135933	0.0140606	0.00632938	0.00637186	0.00892061	0.00522493	0.000807103	0.0144854	0.000424791	0	0.00416295	0	0.000382312
k__Bacteria;p__Proteobacteria;c__Betaproteobacteria;o__Burkholderiales	0.00106198	0.00378064	0.0108746	0.000297354	0.000594707	0.00348328	0.0135933	0.0140606	0.00632938	0.00637186	0.00892061	0.00522493	0.000807103	0.0144854	0.000424791	0	0.00416295	0	0.000382312
k__Bacteria;p__Proteobacteria;c__Betaproteobacteria;o__Burkholderiales;f__Alcaligenaceae	0	0	0	0	0	0	0	0	0	0	0	0	0	0	4.25e-05	0	8.5e-05	0	0
k__Bacteria;p__Proteobacteria;c__Betaproteobacteria;o__Burkholderiales;f__Alcaligenaceae;g__Azohydromonas	0	0	0	0	0	0	0	0	0	0	0	0	0	0	4.25e-05	0	8.5e-05	0	0
k__Bacteria;p__Proteobacteria;c__Betaproteobacteria;o__Burkholderiales;f__Comamonadaceae	0.000509749	0.000169916	0	0	0	0	0	0	0	0	0	0	0	0	0.000127437	0	0.000594707	0	0.000169916
k__Bacteria;p__Proteobacteria;c__Betaproteobacteria;o__Burkholderiales;f__Comamonadaceae;g__Comamonas	0.000254874	0.000127437	0	0	0	0	0	0	0	0	0	0	0	0	8.5e-05	0	0.000382312	0	0.000169916
k__Bacteria;p__Proteobacteria;c__Betaproteobacteria;o__Burkholderiales;f__Comamonadaceae;g__Delftia	0.000254874	4.25e-05	0	0	0	0	0	0	0	0	0	0	0	0	4.25e-05	0	0.000169916	0	0
k__Bacteria;p__Proteobacteria;c__Betaproteobacteria;o__Burkholderiales;f__Comamonadaceae;g__Pelomonas	0	0	0	0	0	0	0	0	0	0	0	0	0	0	0	0	4.25e-05	0	0
k__Bacteria;p__Proteobacteria;c__Betaproteobacteria;o__Burkholderiales;f__Oxalobacteraceae	0.000552228	4.25e-05	0	0	0	0	0	4.25e-05	0	0	0	0	0	0	0.000254874	0	0.000297354	0	8.5e-05
k__Bacteria;p__Proteobacteria;c__Betaproteobacteria;o__Burkholderiales;f__Oxalobacteraceae;g__Massilia	0.000212395	0	0	0	0	0	0	0	0	0	0	0	0	0	4.25e-05	0	0.000127437	0	4.25e-05
k__Bacteria;p__Proteobacteria;c__Betaproteobacteria;o__Burkholderiales;f__Oxalobacteraceae;g__Naxibacter	0.000339833	4.25e-05	0	0	0	0	0	4.25e-05	0	0	0	0	0	0	0.000212395	0	0.000169916	0	4.25e-05
k__Bacteria;p__Proteobacteria;c__Betaproteobacteria;o__Burkholderiales;f__Sutterellaceae	0	0.00356824	0.0108746	0.000297354	0.000594707	0.00348328	0.0135933	0.0140181	0.00632938	0.00637186	0.00892061	0.00522493	0.000807103	0.0144854	0	0	0.00318593	0	0.000127437
k__Bacteria;p__Proteobacteria;c__Betaproteobacteria;o__Burkholderiales;f__Sutterellaceae;g__Parasutterella	0	0.00356824	0.0108746	0.000297354	0.000594707	0.00348328	0.0135933	0.0140181	0.00632938	0.00637186	0.00892061	0.00522493	0.000807103	0.0144854	0	0	0.00318593	0	0.000127437
k__Bacteria;p__Proteobacteria;c__Deltaproteobacteria	0	4.25e-05	0.00118941	8.5e-05	0.000169916	0	0.000297354	4.25e-05	8.5e-05	0	4.25e-05	0.000382312	0	4.25e-05	0.000127437	0.000127437	0.000169916	0	0
k__Bacteria;p__Proteobacteria;c__Deltaproteobacteria;Other	0	0	0	8.5e-05	0.000169916	0	0.000297354	4.25e-05	8.5e-05	0	4.25e-05	0.000382312	0	4.25e-05	4.25e-05	0.000127437	8.5e-05	0	0
k__Bacteria;p__Proteobacteria;c__Deltaproteobacteria;Other;Other	0	0	0	8.5e-05	0.000169916	0	0.000297354	4.25e-05	8.5e-05	0	4.25e-05	0.000382312	0	4.25e-05	4.25e-05	0.000127437	8.5e-05	0	0
k__Bacteria;p__Proteobacteria;c__Deltaproteobacteria;Other;Other;Other	0	0	0	8.5e-05	0.000169916	0	0.000297354	4.25e-05	8.5e-05	0	4.25e-05	0.000382312	0	4.25e-05	4.25e-05	0.000127437	8.5e-05	0	0
k__Bacteria;p__Proteobacteria;c__Deltaproteobacteria;o__Bdellovibrionales	0	0	0	0	0	0	0	0	0	0	0	0	0	0	4.25e-05	0	4.25e-05	0	0
k__Bacteria;p__Proteobacteria;c__Deltaproteobacteria;o__Bdellovibrionales;f__Bdellovibrionaceae	0	0	0	0	0	0	0	0	0	0	0	0	0	0	4.25e-05	0	4.25e-05	0	0
k__Bacteria;p__Proteobacteria;c__Deltaproteobacteria;o__Bdellovibrionales;f__Bdellovibrionaceae;g__Bdellovibrio	0	0	0	0	0	0	0	0	0	0	0	0	0	0	4.25e-05	0	4.25e-05	0	0
k__Bacteria;p__Proteobacteria;c__Deltaproteobacteria;o__Desulfovibrionales	0	0	0.00118941	0	0	0	0	0	0	0	0	0	0	0	0	0	0	0	0
k__Bacteria;p__Proteobacteria;c__Deltaproteobacteria;o__Desulfovibrionales;f__Desulfovibrionaceae	0	0	0.00118941	0	0	0	0	0	0	0	0	0	0	0	0	0	0	0	0
k__Bacteria;p__Proteobacteria;c__Deltaproteobacteria;o__Desulfovibrionales;f__Desulfovibrionaceae;g__Desulfovibrio	0	0	0.00118941	0	0	0	0	0	0	0	0	0	0	0	0	0	0	0	0
k__Bacteria;p__Proteobacteria;c__Deltaproteobacteria;o__Myxococcales	0	4.25e-05	0	0	0	0	0	0	0	0	0	0	0	0	4.25e-05	0	4.25e-05	0	0
k__Bacteria;p__Proteobacteria;c__Deltaproteobacteria;o__Myxococcales;Other	0	4.25e-05	0	0	0	0	0	0	0	0	0	0	0	0	4.25e-05	0	4.25e-05	0	0
k__Bacteria;p__Proteobacteria;c__Deltaproteobacteria;o__Myxococcales;Other;Other	0	4.25e-05	0	0	0	0	0	0	0	0	0	0	0	0	4.25e-05	0	4.25e-05	0	0
k__Bacteria;p__Proteobacteria;c__Gammaproteobacteria	0.00675417	0.00815598	0.00093454	0.00497005	0.0115543	0.0279088	0.00518245	0.0302876	0.0520369	0.00709401	0.0102799	0.0646532	0.00696657	0.0018266	0.00798607	0.0235334	0.0242131	0.00836838	0.00429039
k__Bacteria;p__Proteobacteria;c__Gammaproteobacteria;o__Enterobacteriales	0.00560724	0.0056922	0.00093454	0.00497005	0.0115543	0.0279088	0.00513997	0.0300327	0.0519519	0.00692409	0.0102799	0.0646532	0.00696657	0.0018266	0.0073064	0.0235334	0.0226413	0.00836838	0.00412047
k__Bacteria;p__Proteobacteria;c__Gammaproteobacteria;o__Enterobacteriales;f__Enterobacteriaceae	0.00560724	0.0056922	0.00093454	0.00497005	0.0115543	0.0279088	0.00513997	0.0300327	0.0519519	0.00692409	0.0102799	0.0646532	0.00696657	0.0018266	0.0073064	0.0235334	0.0226413	0.00836838	0.00412047
k__Bacteria;p__Proteobacteria;c__Gammaproteobacteria;o__Enterobacteriales;f__Enterobacteriaceae;Other	0.00535236	0.00513997	0.00093454	0.00497005	0.0115543	0.0279088	0.00513997	0.0300327	0.0460048	0.00692409	0.0102799	0.0623593	0.00696657	0.0018266	0.00722144	0.0235334	0.0223865	0.00836838	0.00399303
k__Bacteria;p__Proteobacteria;c__Gammaproteobacteria;o__Enterobacteriales;f__Enterobacteriaceae;g__Enterobacter	0.000254874	0.000552228	0	0	0	0	0	0	0.00594707	0	0	0.00225139	0	0	4.25e-05	0	0.000254874	0	8.5e-05
k__Bacteria;p__Proteobacteria;c__Gammaproteobacteria;o__Enterobacteriales;f__Enterobacteriaceae;g__Escherichia/Shigella	0	0	0	0	0	0	0	0	0	0	0	4.25e-05	0	0	4.25e-05	0	0	0	4.25e-05
k__Bacteria;p__Proteobacteria;c__Gammaproteobacteria;o__Pseudomonadales	0.000807103	0.00233635	0	0	0	0	4.25e-05	0.000254874	8.5e-05	0.000169916	0	0	0	0	0.000637186	0	0.00131685	0	0.000169916
k__Bacteria;p__Proteobacteria;c__Gammaproteobacteria;o__Pseudomonadales;f__Moraxellaceae	0.000679665	0.00212395	0	0	0	0	4.25e-05	0.000254874	4.25e-05	0.000169916	0	0	0	0	0.000382312	0	0.000892061	0	0.000127437
k__Bacteria;p__Proteobacteria;c__Gammaproteobacteria;o__Pseudomonadales;f__Moraxellaceae;g__Acinetobacter	0.000679665	0.00212395	0	0	0	0	4.25e-05	0.000254874	4.25e-05	0.000169916	0	0	0	0	0.000382312	0	0.000892061	0	0.000127437
k__Bacteria;p__Proteobacteria;c__Gammaproteobacteria;o__Pseudomonadales;f__Pseudomonadaceae	0.000127437	0.000212395	0	0	0	0	0	0	4.25e-05	0	0	0	0	0	0.000254874	0	0.000424791	0	4.25e-05
k__Bacteria;p__Proteobacteria;c__Gammaproteobacteria;o__Pseudomonadales;f__Pseudomonadaceae;g__Cellvibrio	0	0	0	0	0	0	0	0	0	0	0	0	0	0	8.5e-05	0	0	0	0
k__Bacteria;p__Proteobacteria;c__Gammaproteobacteria;o__Pseudomonadales;f__Pseudomonadaceae;g__Pseudomonas	0.000127437	0.000212395	0	0	0	0	0	0	4.25e-05	0	0	0	0	0	0.000169916	0	0.000424791	0	4.25e-05
k__Bacteria;p__Proteobacteria;c__Gammaproteobacteria;o__Xanthomonadales	0.000339833	0.000127437	0	0	0	0	0	0	0	0	0	0	0	0	4.25e-05	0	0.000254874	0	0
k__Bacteria;p__Proteobacteria;c__Gammaproteobacteria;o__Xanthomonadales;f__Xanthomonadaceae	0.000339833	0.000127437	0	0	0	0	0	0	0	0	0	0	0	0	4.25e-05	0	0.000254874	0	0
k__Bacteria;p__Proteobacteria;c__Gammaproteobacteria;o__Xanthomonadales;f__Xanthomonadaceae;g__Pseudoxanthomonas	0	0	0	0	0	0	0	0	0	0	0	0	0	0	4.25e-05	0	0	0	0
k__Bacteria;p__Proteobacteria;c__Gammaproteobacteria;o__Xanthomonadales;f__Xanthomonadaceae;g__Stenotrophomonas	0.000339833	0.000127437	0	0	0	0	0	0	0	0	0	0	0	0	0	0	0.000254874	0	0
k__Bacteria;p__Tenericutes	0.000382312	0.00093454	0	0.00106198	0.000339833	0.00114693	0	0.000637186	0.00118941	0	0.00318593	0.000212395	0.00497005	4.25e-05	0.000169916	0.00220891	0.00356824	4.25e-05	0.00046727
k__Bacteria;p__Tenericutes;c__Mollicutes	0.000382312	0.00093454	0	0.00106198	0.000339833	0.00114693	0	0.000637186	0.00118941	0	0.00318593	0.000212395	0.00497005	4.25e-05	0.000169916	0.00220891	0.00356824	4.25e-05	0.00046727
k__Bacteria;p__Tenericutes;c__Mollicutes;o__Anaeroplasmatales	0.000382312	0.00093454	0	0.00106198	0.000339833	0.00114693	0	0.000637186	0.00118941	0	0.00318593	0.000212395	0.00497005	4.25e-05	0.000169916	0.00220891	0.00356824	4.25e-05	0.00046727
k__Bacteria;p__Tenericutes;c__Mollicutes;o__Anaeroplasmatales;f__Anaeroplasmataceae	0.000382312	0.00093454	0	0.00106198	0.000339833	0.00114693	0	0.000637186	0.00118941	0	0.00318593	0.000212395	0.00497005	4.25e-05	0.000169916	0.00220891	0.00356824	4.25e-05	0.00046727
k__Bacteria;p__Tenericutes;c__Mollicutes;o__Anaeroplasmatales;f__Anaeroplasmataceae;g__Anaeroplasma	0.000382312	0.00093454	0	0.00106198	0.000339833	0.00114693	0	0.000637186	0.00118941	0	0.00318593	0.000212395	0.00497005	4.25e-05	0.000169916	0.00220891	0.00356824	4.25e-05	0.00046727
k__Bacteria;p__Verrucomicrobia	0	0.0787562	0.0142305	0	0.106792	0.137165	0.118347	8.5e-05	0.000807103	0.179049	0.00127437	0.206024	0.0137632	0.000127437	4.25e-05	0	0	4.25e-05	4.25e-05
k__Bacteria;p__Verrucomicrobia;c__Verrucomicrobiae	0	0.0787562	0.0142305	0	0.106792	0.137165	0.118347	8.5e-05	0.000807103	0.179049	0.00127437	0.206024	0.0137632	0.000127437	4.25e-05	0	0	4.25e-05	4.25e-05
k__Bacteria;p__Verrucomicrobia;c__Verrucomicrobiae;o__Verrucomicrobiales	0	0.0787562	0.0142305	0	0.106792	0.137165	0.118347	8.5e-05	0.000807103	0.179049	0.00127437	0.206024	0.0137632	0.000127437	4.25e-05	0	0	4.25e-05	4.25e-05
k__Bacteria;p__Verrucomicrobia;c__Verrucomicrobiae;o__Verrucomicrobiales;f__Verrucomicrobiaceae	0	0.0787562	0.0142305	0	0.106792	0.137165	0.118347	8.5e-05	0.000807103	0.179049	0.00127437	0.206024	0.0137632	0.000127437	4.25e-05	0	0	4.25e-05	4.25e-05
k__Bacteria;p__Verrucomicrobia;c__Verrucomicrobiae;o__Verrucomicrobiales;f__Verrucomicrobiaceae;g__Akkermansia	0	0.0787562	0.0142305	0	0.106792	0.137165	0.118347	8.5e-05	0.000807103	0.179049	0.00127437	0.206024	0.0137632	0.000127437	4.25e-05	0	0	4.25e-05	4.25e-05
